# Supplementary material for: Simulation training in pancreatico-jejunostomy using an inanimate biotissue model improves the technical skills of hepatobiliary-pancreatic surgical fellows
Source: PLoS One. 2021 Jan 13;16(1):e0244915. doi: 10.1371/journal.pone.0244915 (PMC7806142; doi:10.1371/journal.pone.0244915)
Supplement: S1 Data — (XLSX) [file pone.0244915.s002.xlsx]

## Sheet: Data set
	PD執刀数	卒後	OSATS 25					OSATS summery					Needle loading					Knot tying					Time
			①	②	③	④	⑤	①	②	③	④	⑤	①	②	③	④	⑤	①	②	③	④	⑤	①	②	③	④	⑤
水野	11	17	7	18	14	17		1	3	2	3		1	3	2	3		1	3	3	3		1081	1331	1334	1441
			5	14	14	18		1	3	3	4		1	3	3	4		1	3	3	4
市田	18	15	13	16	20	15	24	2	3	4	3	4	2	3	4	3	5	1	4	5	3	5	1076	1390	1702	1599	1273
			10	19	20	20	22	2	4	4	4	4	3	4	4	4	5	3	4	5	4	4
川野	0		15	17	19	14	20	3	4	4	3	4	3	3	3	4	4	2	4	4	3	4	1254	1174	1311	1278	1388
			15	14	18	21	20	3	3	3	4	4	3	3	4	4	4	3	4	3	4	3
行田	1		10	15	13	13	16	2	3	3	3	3	3	3	3	3	3	1	3	2	3	3	1455	1593	2011	1786	1985
			7	12	11	10	20	2	2	2	3	4	2	3	3	3	4	3	3	2	2	3
入江	19		11	20	15	21	17	2	4	3	4	3	2	4	3	4	3	2	4	2	4	3	1396	1073	1131	1249	1474
			7	20	20	20	16	2	4	4	4	3	2	4	4	4	3	1	4	5	3	3
寺澤	15		19	15	14	18	20	4	3	3	4	4	3	3	2	4	5	3	3	3	3	4	1372	1691	1822	1688	1738
			17	17	11	19	16	4	3	2	4	3	4	3	2	4	3	4	4	3	5	4
皆川	0	7	5	13	11	18	16	1	2	2	4	3	2	2	3	3	3	2	2	1	3	3	2474	1953	1926	1582	1530
			9	10	10	15	20	2	2	2	3	4	1	2	2	3	4	2	2	1	2	2
高橋	0	6	14	10	13	14	20	3	2	3	3	4	2	2	3	3	4	3	3	2	2	4	1554	1713	2056	2090
			7	10	14	10	17	1	2	3	2	3	1	2	3	3	4	1	2	2	2	3
		採点
		上 齋浦
		下 三瀬

## Sheet: OSATSdetail
	Gentle SA					Gentle MY					Time SA					Time MY					Handling SA					Handling MY					Flow SA					Flow MY					Tissue SA					Tissue MY
水野	1	3	2	3		1	3	3	4		2	3	3	3		1	3	3	4		1	4	2	3		1	3	2	3		2	4	3	4		1	3	3	3		1	4	4	4		1	2	3	4
市田	3	4	4	3	5	1	4	4	4	5	2	3	4	3	5	2	4	4	4	4	3	3	4	3	5	3	3	4	4	5	3	3	4	3	5	1	4	4	4	4	2	3	4	3	4	3	4	4	4
川野	3	3	4	3	4	3	3	3	4	4	3	4	4	4	4	3	2	4	4	4	3	3	4	3	4	3	3	4	4	4	3	4	4	3	4	3	3	4	5	4	3	3	3	4	4	3	3	3	4
行田	2	3	3	2	3	1	2	2	3	4	2	3	2	2	3	2	3	3	2	4	2	3	3	3	3	1	2	2	3	4	2	3	3	3	4	2	2	2	2	4	2	3	2	3	3	2	3	2	2
入江	2	4	3	4	3	1	3	4	4	2	2	4	3	4	4	2	5	4	4	2	2	4	3	4	3	1	4	4	4	2	2	4	4	5	4	1	4	4	4	1	3	4	2	4	3	2	4	4	4
寺澤	4	3	3	3	4	3	3	2	4	3	4	3	2	4	4	4	4	2	4	3	3	3	3	3	4	3	3	2	4	3	4	3	3	4	4	4	4	2	3	3	4	3	3	4	4	3	3	3	4
皆川	1	2	3	4	3	3	2	3	3	4	1	3	2	3	4	3	2	2	3	4	1	2	2	3	3	1	2	2	3	4	1	3	2	4	3	1	2	1	3	4	1	3	2	4	3	1	2	2	3
高橋	3	2	3	3	4	2	3	3	2	3	3	2	2	3	4	1	2	2	2	4	3	2	2	2	4	1	1	3	3	3	3	2	3	3	4	1	2	3	2	4	2	2	3	3	4	2	2	3	3
[truncated: 1 more columns]

## Sheet: Correlation
	Saiura25	Mise25		SaiuraSum	MiseSum
1	7	5		1	1	Saiura	7	18	14	17	13	16	20	15	24	15	17	19	14	20	10	15	13	13	16	11	20	15	21	17	19	15	14	18	20	5	13	11	18	16	14	10	13	14	20
2	18	14		3	3	Mise	5	14	14	18	10	19	20	20	22	15	14	18	21	20	7	12	11	10	20	7	20	20	20	16	17	17	11	19	16	9	10	10	15	20	7	10	14	10	17
3	14	14		2	3		13	16	20	15	24
4	17	18		3	4		10	19	20	20	22
5	13	10		2	2		15	17	19	14	20
6	16	19		3	4		15	14	18	21	20
7	20	20		4	4		10	15	13	13	16
8	15	20		3	4		7	12	11	10	20
9	24	22		4	4		11	20	15	21	17
10	15	15		3	3		7	20	20	20	16
11	17	14		4	3		19	15	14	18	20
12	19	18		4	3		17	17	11	19	16
13	14	21		3	4		5	13	11	18	16
14	20	20		4	4		9	10	10	15	20
15	10	7		2	2		14	10	13	14	20
16	15	12		3	2		7	10	14	10	17
17	13	11		3	2
18	13	10		3	3
19	16	20		3	4
20	11	7		2	2
21	20	20		4	4		1	3	2	3
22	15	20		3	4		1	3	3	4
23	21	20		4	4		2	3	4	3	4
24	17	16		3	3		2	4	4	4	4
25	29	17		4	4		3	4	4	3	4
26	15	17		3	3		3	3	3	4	4
27	14	11		3	2		2	3	3	3	3
28	18	19		4	4		2	2	2	3	4
29	20	16		4	3		2	4	3	4	3
30	5	9		1	2		2	4	4	4	3
31	13	10		2	2		4	3	3	4	4
32	11	10		2	2		4	3	2	4	3
33	18	15		4	3		1	2	2	4	3
34	16	20		3	4		2	2	2	3	4
35	14	7		3	1		3	2	3	3	4
36	10	10		2	2		1	2	3	2	3
37	13	14		3	3
38	14	10		3	2
39	20	17		4	3
